# Supplementary material for: Correlations Between Parental Lines and Indica Hybrid Rice in Terms of Eating Quality Traits
Source: Front Nutr. 2021 Jan 7;7:583997. doi: 10.3389/fnut.2020.583997 (PMC7817974; doi:10.3389/fnut.2020.583997)
Supplement: Supplementary file 8 [file Data_Sheet_1.xlsx]

## Sheet: Sterile lines
Physicochemical properties of 5 sterile lines
sterile lines	PKV	BDV	CPV	SBV	Taste value	AAC	Hardness	Stickiness
601S	2985	1289	3085	103	87.4	13.2	1.85	0.36
211S	2673	965	3364	691	75.3	18.1	2.48	0.18
1109S	2124	655	2703	578	62.4	26.1	4.27	0.01
Tian S	3724	1807	3227	-497	85.1	15.3	2.34	0.35
388S	3431	886	4726	1295	65.7	23.2	4.14	0.01

## Sheet: Restorer lines
Physicochemical properties of 22 restorer lines
Restorer lines	PKV	BDV	CPV	SBV	Taste value	AAC	Hardness	Stickiness
5W0454	3078	967	3219	141	86.4	16	1.88	0.28
5W0315	4268	2265	3071	-1197	82.4	15	2.433	0.286
6W179	2883	1362	2917	34	82.7	16	3.15	0.148333
5W1009	3319	1176	3630	311	88.8	15	1.85833	0.125
6W536	3769	1916	3497	-272	86.5	16	2.25167	0.265
R227	3957	1401	3618	-339	79.2	14	1.699	0.2145
7W493	3277	1316	3930	653	80.1	18	2.49167	0.208333
5W0648	3771	1670	3349	-422	91.7	14	1.385	0.261667
4WH0834	3617	1820	3274	-343	85.4	13	1.43833	0.278333
5WH0031	3941	1887	3285	-656	86.6	14	2.655	0.366667
5W0020	2898	1023	2983	85	83.3	16	2.475	0.368333
5WH125	3410	1407	3577	167	86.7	15	1.98833	0.13
4W0822	3884	2090	2865	-1019	86.5	13	2.01	0.34
4WH0614	3760	751	5746	1986	61.9	25	4.75333	0
5W6518	3478	1391	3437	-41	83.6	11	2.335	0.335
5W0076-1	3646	1571	3823	177	79.2	15	2.53833	0.371667
XYXZ	3303	1386	3477	174	82.3	12	2.51667	0.205
R9113	3443	382	5160	1717	64.7	25	4.14333	0.01
R336	2067	419	2339	272	60.4	23	5.01	0.012
5W0373	3691	1229	4136	445	84.7	17	2.83167	0.221667
7W045	3572	867	4798	1226	63.4	24	5.545	0.00166667
6W315	3673	1654	3407	-266	88.4	15	2.32833	0.345

## Sheet: Hybrid F2-1
Physicochemical properties of hybrid F2 from 601S and 22 restorer lines
Hybrids	PKV	BDV	CPV	SBV	Taste value	AAC	Hardness	Stickiness
329(601S/7W045)	2942	831	3781	839	71	23	3.60833	0.0683333
332(601S/5W6518)	3068	1500	2707	-361	80.9	11	2.80833	0.24
333(601S/R9113)	3092	1349	2843	-249	84.9	10	2.20667	0.218333
335(601S/R336)	2870	877	3538	668	70.2	23	3.665	0.0783333
336(601S/5W1009)	2766	1013	3112	346	79.3	14	2.685	0.131667
338(601S/R227)	2841	1235	2773	-68	84.1	14	2.89667	0.226667
340(601S/4W0822)	2922	1217	2863	-59	84.4	16	1.98667	0.205
341(601S/5W0373)	2921	1254	2800	-121	83.8	16	2.29833	0.343333
343(601S/4WH0614)	2356	712	3053	697	70.4	22	5.19833	0.04
347(601S/6W179)	2896	1152	2939	43	80.4	16	2.555	0.233333
350(601S/5WH125)	2356	712	3053	697	71.3	15	3.00667	0.125
351(601S/5W0076-1)	3061	1101	3141	80	78.1	16	2.59	0.298333
352(601S/5WH0031)	3221	1773	2524	-697	78.2	15	3.33	0.151667
355(601S/6W315)	2955	1329	2891	-64	85.4	15	2.835	0.401667
356(601S/5W0315)	2828	1248	2626	-202	79.9	14	3.25833	0.27
357(601S/5W0020)	2744	1150	2707	-37	82.3	16	2.40167	0.316667
360(601S/4WH0834)	3105	1450	2595	-510	76.7	15	2.88833	0.298333
364(601S/5W0648)	2758	1298	2755	-3	80.9	16	3.21	0.18
366(601S/6W536)	2846	1425	2777	-69	78.5	14	3.01167	0.151667
367(601S/7W493）	3250	1399	3124	-126	82.1	16	2.77	0.258333
368(601S/5W0454)	3231	1257	3204	-27	84	17	2.715	0.208333
369(601S/XYXZ)	3346	1627	2756	-590	82.1	14	2.61667	0.28

## Sheet: Hybrid F2-2
Physicochemical properties of hybrid F2 from 211S and 22 restorer lines
Hybrids	PKV	BDV	CPV	SBV	Taste value	AAC	Hardness	Stickiness
370(211S/R336)	2624	517	3436	812	68.1	20	4.46	0.03
371(211S/6W179)	2862	1267	2971	109	81.7	16	2.36333	0.223333
372(211S/5W1009)	2657	917	2997	340	81.4	16	2.44167	0.115
373(211S/5WH0031)	2669	889	2877	208	82.2	16	2.57667	0.15
374(211S/R9113)	2616	617	3378	762	68	22	4.65	0.0783333
375(211S/4WH0834)	2874	958	3140	266	81	16	2.77167	0.196667
378(211S/7W493)	2782	1019	3149	367	75.7	19	3.38167	0.0816667
379(211S/5W0648)	2818	1078	2956	138	81	15	2.48333	0.143333
380(211S/5W0454)	2867	485	4101	1234	63.5	17	4.11	0.0433333
382(211S/4WH0614)	2732	864	3111	379	73.1	18	4.275	0.0916667
383(211S/R227)	2924	1047	3247	323	78.7	16	2.47167	0.168333
386(211S/5W0315)	3209	1433	2943	-266	82.7	15	3.105	0.176667
387(211S/XYXZ)	2999	1320	2756	-243	71.4	16	2.325	0.788333
389(211S/4W0822)	3116	1380	2972	-144	80.4	15	2.56167	0.156667
391(211S/5W0076-1)	2900	968	3138	238	77.4	14	2.52167	0.218333
394(211S/5WH125)	2513	950	2992	479	77.3	16	2.35667	0.0716667
395(211S/7W045)	2900	1149	3215	315	77.5	19	3.11833	0.14
397(211S/6W315)	2945	1053	3091	146	83.6	16	2.69167	0.185
398(211S/5W6518)	2915	1163	2920	5	84.5	16	2.33833	0.275
402(211S/5W0373)	2716	933	2986	270	82.1	15	3.20667	0.243333
405(211S/6W536)	2927	1208	2908	-19	85.1	18	2.18167	0.225
406(211S/5W0020)	3058	1133	3059	1	81.4	16	2.14167	0.218333

## Sheet: Hybrid F2-3
Physicochemical properties of hybrid F2 from 1109S and 22 restorer lines
Hybrids	PKV	BDV	CPV	SBV	Taste value	AAC	Hardness	Stickiness
408(1109S/5W6518)	2430	787	3298	868	72.6	19	3.58333	0.0583333
409(1109S/R9113)	2193	486	3121	928	62.4	23	4.21	0.02334
410(1109S/4WH0834)	2320	798	3140	820	72.9	24	4.41	0.08
412(1109S/6W536)	2142	634	3173	1031	66.2	21	5.81833	0.0166667
419(1109S/4WH0614)	2658	683	3501	843	66.1	17	3.97	0.0283333
420(1109S/7W493)	2404	748	2913	509	77.4	16	5.40167	0.148333
424(1109S/7W045)	2392	582	3288	896	61.6	25	6.21833	0.01
425(1109S/XYXZ)	2236	550	3177	941	72.8	22	3.68	0.0866667
428(1109S/5W0648)	2504	999	3014	510	76.2	23	4.65667	0.035
431(1109S/R227)	2287	690	3041	754	73.3	23	3.925	0.0716667
432(1109S/5W0076-1)	2409	718	3180	771	71.7	23	4.70333	0.1
434(1109S/5WH0031)	2493	927	3166	673	71	23	5.195	0.0566667
435(1109S/6W179)	2406	643	3887	1481	69	23	3.67833	0.02
437(1109S/5W0373)	2348	660	3109	761	74.9	26	3.58	0.065
438(1109S/5W0020)	2484	829	3383	899	70.1	25	4.79167	0.07
440(1109S/6W315)	2350	676	4031	1681	70.2	21	3.55333	0.0633333
441(1109S/5WH125)	2516	779	3155	639	74	23	5.26167	0.07
443(1109S/R336)	2251	550	3188	937	68.8	27	4.54167	0.03
444(1109S/5W0315)	2625	848	3281	656	73.2	18	4.49333	0.0516667
445(1109S/4W0822)	2604	846	3252	648	79.2	17	3.39333	0.065
447(1109S/5W1009)	2609	692	3340	731	70.2	21	3.2211	0.0546
417(1109S/5W0454)	2398	1749	649	-1749	70.7	26	5.095	0.0316667

## Sheet: Hybrid F2-4
Physicochemical properties of hybrid F2 from Tian S and 22 restorer lines
Hybrids	PKV	BDV	CPV	SBV	Taste value	AAC	Hardness	Stickiness
519(TianS/6W179)	2944	1085	3165	221	82.3	18	2.18	0.183333
520(TianS/7W045)	2963	1035	3481	518	68.8	25	5.65	0.0466667
521(TianS/7W493)	2662	1079	3156	494	73	18	3.49333	0.106667
522(TianS/6W536)	2870	1171	3034	164	78	17	3.53	0.133333
527(TianS/R336)	2635	741	3724	1089	73.4	23	3.92	0.0816667
528(TianS/5WH0031)	3132	1140	3074	-58	85	17	3.37	0.315
530(TianS/XYXZ)	3064	1247	2999	-65	85.7	15	1.75167	0.175
532(TianS/5W0076-1)	3093	1281	3366	273	80.9	18	2.79333	0.225
537(TianS/5W0020)	3173	1493	2806	-367	80.5	14	2.88833	0.128333
539(TianS/5W0454)	2679	934	3017	338	82.6	18	2.995	0.191667
540(TianS/5W1009)	2803	1209	2923	120	68.8	16	3.90667	0.151667
541(TianS/5W6518)	3147	1322	2930	-217	80.1	16	3.20333	0.335
542(TianS/5W0648)	3155	1457	2846	-309	85.4	16	2.37	0.24
543(TianS/4WH0614)	2372	706	3303	931	67.6	21	4.85667	0.0333333
550(TianS/6W315)	3107	1337	2868	-239	84.8	15	3.03667	0.405
551(TianS/4WH0834)	3050	1335	2828	-222	82.8	15	2.255	0.203333
552(TianS/5WH125)	2739	1018	3010	271	80.3	14	2.55833	0.135
555(TianS/4W0822)	3338	1522	2893	-445	85.2	15	3.23667	0.201667
556(TianS/R9113)	2557	955	3203	646	69.9	21	3.63333	0.025
557(TianS/R227)	2890	1192	2993	103	77.3	16	2.555	0.195
559(TianS/5W0315)	2977	1034	3058	81	79.5	16	2.11333	0.213333
560(TianS/5W0373)	2919	1234	2897	-22	79.8	16	2.73167	0.351667

## Sheet: Hybrid F2-5
Physicochemical properties of hybrid F2 from 388S and 22 restorer lines
Hybrids	PKV	BDV	CPV	SBV	Taste value	AAC	Hardness	Stickiness
289(388S/5W0454)	2962	1282	2855	-107	78.8	17	2.53667	0.165
290(388S/5W0315)	3038	1504	2505	-533	82.5	15	1.84667	0.233333
292(388S/6W179)	3071	1305	2714	-357	83.1	15	1.92	0.255
296(388S/5W1009)	3093	1378	2689	-404	75.1	15	3.19833	0.203333
297(388S/6W536)	2865	1502	2509	-356	85.2	16	2.125	0.261667
298(388S/R227)	2746	1053	2788	42	69.8	12	4.65	0.106667
304(388S/7W493)	3064	1226	2871	-193	86.8	17	2.06167	0.253333
305(388S/5W0648)	3008	1478	2501	-507	86.3	15	2.48167	0.158333
307(388S/4WH0834)	2937	1194	2736	-201	78.7	14	2.52	0.23
308(388S/5WH0031)	3105	1345	2782	-323	73.8	13	2.67167	0.155
309(388S/5W0020)	3023	1521	2661	-362	83.8	15	2.07833	0.286667
310(388S/5WH125)	2976	1319	2852	-124	75.8	15	2.57	0.178333
311(388S/4W0822)	2883	1249	2715	-168	85.9	15	1.69167	0.215
313(388S/4WH0614)	2784	980	3551	767	68.3	21	4.74833	0.146667
314(388S/5W6518)	3014	1209	2803	-211	77.3	15	2.865	0.405
317(388S/5W0076-1)	2807	900	3091	284	86.1	17	1.99	0.158333
320(388S/XYXZ)	3087	1372	2753	-334	85.2	15	1.93833	0.165
321(388S/R9113)	2860	701	3569	709	74.4	23	3.82833	0.0816667
322(388S/R336)	2763	739	3760	997	64.6	22	5.11667	0.06
323(388S/5W0373)	3004	1290	2798	-206	79.4	17	2.33167	0.218333
324(388S/7W045)	2539	1259	2338	-201	74.7	13	2.62	0.2
328(388S/6W315)	3187	1458	2797	-390	77.5	14	2.77833	0.161667
